# Supplementary material for: KSMoFinder—knowledge graph embedding of proteins and motifs for predicting kinases of human phosphosites
Source: Bioinform Adv. 2025 Nov 11;5(1):vbaf289. doi: 10.1093/bioadv/vbaf289 (PMC12664573; doi:10.1093/bioadv/vbaf289)
Supplement: vbaf289_Supplementary_Data [file vbaf289_supplementary_data.zip]

Archive with 4 entries (4 files):
- Supplementary_File_2.docx
- Supplementary_File_3.docx
- Supplementary_File_1.docx
- Supplementary_File_4.xlsx
